# Supplementary material for: Sphingosine 1-Phosphate Receptor Blockade Affects Pro-Inflammatory Bone Marrow-Derived Macrophages and Relieves Mouse Fatty Liver Injury
Source: Int J Mol Sci. 2019 Sep 22;20(19):4695. doi: 10.3390/ijms20194695 (PMC6801987; doi:10.3390/ijms20194695)
Supplement: Supplementary file 1 [file ijms-20-04695-s001.zip]

Archive with 3 entries (2 files):
- Supplementary figures/Supplementary figure 1.pdf
- Supplementary figures/Supplementary figure 2.pdf
- Supplementary figures/
